# Supplementary material for: Allopatric Lineage Divergence of the East Asian Endemic Herb Conandron ramondioides Inferred from Low-Copy Nuclear and Plastid Markers
Source: Int J Mol Sci. 2022 Nov 29;23(23):14932. doi: 10.3390/ijms232314932 (PMC9740071; doi:10.3390/ijms232314932)
Supplement: Supplementary file 1 [file ijms-23-14932-s001.zip]

Archive with 1 entries (1 files):
- ijms-2013506-supplementary.pdf
